# Supplementary material for: A Novel Method for Stabilizing Zein Gel Particles to Salt Ion-Induced Aggregation
Source: Molecules. 2021 Mar 8;26(5):1458. doi: 10.3390/molecules26051458 (PMC7975981; doi:10.3390/molecules26051458)
Supplement: Supplementary file 1 [file molecules-26-01458-s001.zip]

Archive with 4 entries (2 files):
- molecules-1102352-supplementary/
- molecules-1102352-supplementary/Supplementary Materals/
- molecules-1102352-supplementary/Supplementary Materals/Supplementary Material 1.docx
- molecules-1102352-supplementary/Supplementary Materals/Supplementary Material 2  .docx
